# Supplementary material for: The DNA G-Quadruplex-Stabilizing Ligand TMPyP4 Inhibits Maize Radicle Growth by Modulating Reactive Oxygen Species Homeostasis
Source: Life (Basel). 2026 May 28;16(6):910. doi: 10.3390/life16060910 (PMC13301097; doi:10.3390/life16060910)
Supplement: Supplementary file 1 [file life-16-00910-s001.zip]

Archive with 6 entries (5 files):
- supplementary/
- supplementary/Figure S1. RNA-seq sample_PCA_gene.pdf
- supplementary/Figure S2. GO and KEGG analysis of up-regulated genes.pdf
- supplementary/Figure S3. G-Score.pdf
- supplementary/Table S1. Primers used for RT-qPCR in the article.xlsx
- supplementary/Table S2.Sequence alignment to the reference genome.xlsx
