# Supplementary material for: The DNA G-Quadruplex-Stabilizing Ligand TMPyP4 Inhibits Maize Radicle Growth by Modulating Reactive Oxygen Species Homeostasis
Source: Life (Basel). 2026 May 28;16(6):910. doi: 10.3390/life16060910 (PMC13301097; doi:10.3390/life16060910)
Supplement: Supplementary file 1 [file life-16-00910-s001.zip › supplementary/Table S1. Primers used for RT-qPCR in the article.xlsx]

## Sheet: Sheet1
Table S1: Primers used for RT-qPCR in the article
Primer Name	Sequence	Application
GADPH-F	CCATCACTGCCACACAGAAAAC	RT-qPCR
GADPH-R	AGGAACACGGAAGGACATACCAG	RT-qPCR
Zm00001eb120240-F	AGACTAGCACGCAAACTGAATCG	RT-qPCR
Zm00001eb120240-R	ACACAGCCAGCCATTATTACAACC	RT-qPCR
Zm00001eb260610-F	ATGGTGAGATCAGGCACACG	RT-qPCR
Zm00001eb260610-R	CATTGCACACTTCGCAGCAT	RT-qPCR
Zm00001eb152160-F	GCTAATAAACAAACTCACGGGG	RT-qPCR
Zm00001eb152160-R	TCCTCTAAAACTGGGATTTCACC	RT-qPCR
Zm00001eb259960-F	CGGCTTCATCCCTCTTTCTT	RT-qPCR
Zm00001eb259960-R	GCTTCCTCTCGTCCTCTTCTGT	RT-qPCR
Zm00001eb058050-F	CAACGCATACGCCATCCA	RT-qPCR
Zm00001eb058050-R	ATCAGAGTCCCCAGCACCAG	RT-qPCR
