# Supplementary material for: The DNA G-Quadruplex-Stabilizing Ligand TMPyP4 Inhibits Maize Radicle Growth by Modulating Reactive Oxygen Species Homeostasis
Source: Life (Basel). 2026 May 28;16(6):910. doi: 10.3390/life16060910 (PMC13301097; doi:10.3390/life16060910)
Supplement: Supplementary file 1 [file life-16-00910-s001.zip › supplementary/Table S2.Sequence alignment to the reference genome.xlsx]

## Sheet: Sheet1
Table S2:Sequence alignment to the reference genome
Sample	total reads	total mapped(%)	non unique(%)	unique(%)	unmapped reads(%)
B73_1_IP	86606846	67044503(81.95)	11435392(24.18)	55609111(75.82)	12728611(18.05)
B73_2_IP	86572706	67367645(81.94)	11673800(24.25)	55693845(75.75)	12392839(18.06)
B73_1_Input	86568226	67933089(81.48)	11182055(25.85)	56751034(74.15)	11819463(18.52)
B73_2_Input	86612884	68244203(81.51)	11632183(25.76)	56612020(74.24)	11563489(18.49)
